# Supplementary material for: Investigation of Antibiotic Resistance of E. coli Associated with Farm Animal Feces with Participation of Citizen Scientists
Source: Microorganisms. 2024 Nov 13;12(11):2308. doi: 10.3390/microorganisms12112308 (PMC11596788; doi:10.3390/microorganisms12112308)
Supplement: Supplementary file 1 [file microorganisms-12-02308-s001.zip]

Archive with 1 entries (1 files):
- microorganisms-3285949-supplementary.pdf
